# Supplementary material for: Accurate single-domain scaffolding of three nonoverlapping protein epitopes using deep learning
Source: Nat Chem Biol. 2025 Dec 5;22(4):604–11. doi: 10.1038/s41589-025-02083-z (PMC13038408; doi:10.1038/s41589-025-02083-z)
Supplement: Supplementary file 3 — Source data for Supplementary Fig. 9. [file 41589_2025_2083_MOESM3_ESM.csv]

	Concentration (M)	Revert all 0113	WT 0109	all 0109	three 0109	K172L 0109	K172 1212	three 1212	all 1212
Run 1; Fc 2-1; Cy 4; 3.5 revertall; Conc 10000 nM	0.00001	1.000	1.000	1.000	1.000	1.000	1.000	1.000	1.000
Run 1; Fc 2-1; Cy 5; 3.5 revertall; Conc 3333 nM	3.33300e-006	1.070	0.548	0.786	0.831	0.789	0.666	0.868	0.888
Run 1; Fc 2-1; Cy 6; 3.5 revertall; Conc 1111 nM	1.11100e-006	0.709	0.255	0.641	0.628	0.590	0.431	0.674	0.723
Run 1; Fc 2-1; Cy 7; 3.5 revertall; Conc 370 nM	3.70000e-007	0.480	0.101	0.373	0.386	0.340	0.233	0.453	0.493
Run 1; Fc 2-1; Cy 8; 3.5 revertall; Conc 123 nM	1.23000e-007	0.204	0.033	0.302	0.171	0.150	0.097	0.234	0.255
Run 1; Fc 2-1; Cy 9; 3.5 revertall; Conc 41 nM	4.10000e-008	0.065	0.013		0.082	0.056	0.046	0.093	0.113
Run 1; Fc 2-1; Cy 10; 3.5 revertall; Conc 13 nM	1.30000e-008	0.015	0.005	0.016	0.025	0.014	0.007	0.029	0.038
Run 1; Fc 2-1; Cy 11; 3.5 revertall; Conc 4 nM	4.00000e-009	0.000	0.000	0.000	0.000	0.000	0.000	0.000	0.000
