# Supplementary material for: Accurate single-domain scaffolding of three nonoverlapping protein epitopes using deep learning
Source: Nat Chem Biol. 2025 Dec 5;22(4):604–11. doi: 10.1038/s41589-025-02083-z (PMC13038408; doi:10.1038/s41589-025-02083-z)
Supplement: Supplementary file 4 — Normalized SPR source data. [file 41589_2025_2083_MOESM4_ESM.csv]

Concentration(uM)	1H6	1L4	2H6	2H7
0.005	0.000	0.000	0.000	0.000
0.010	0.063	0.037	0.049	0.024
0.020	0.180	0.109	0.133	0.069
0.039	0.364	0.235	0.260	0.149
0.078	0.593	0.420	0.406	0.272
0.156	0.776	0.618	0.556	0.452
0.313	0.889	0.783	0.695	0.665
0.625	0.955	0.900	0.811	0.854
1.250	0.989	0.972	0.890	0.972
2.500	1.001	1.001	0.955	1.018
5.000	1.000	1.000	1.000	1.000
