# Supplementary material for: Accurate single-domain scaffolding of three nonoverlapping protein epitopes using deep learning
Source: Nat Chem Biol. 2025 Dec 5;22(4):604–11. doi: 10.1038/s41589-025-02083-z (PMC13038408; doi:10.1038/s41589-025-02083-z)
Supplement: Supplementary file 5 — Normalized SPR source data. [file 41589_2025_2083_MOESM5_ESM.zip]

Archive with 6 entries (6 files):
- fig3_site2_spr_normalized.csv
- __MACOSX/._fig3_site2_spr_normalized.csv
- fig3_site4_spr_normalized.csv
- __MACOSX/._fig3_site4_spr_normalized.csv
- fig3_site5_spr_normalized.csv
- __MACOSX/._fig3_site5_spr_normalized.csv
