# Supplementary material for: Accurate single-domain scaffolding of three nonoverlapping protein epitopes using deep learning
Source: Nat Chem Biol. 2025 Dec 5;22(4):604–11. doi: 10.1038/s41589-025-02083-z (PMC13038408; doi:10.1038/s41589-025-02083-z)
Supplement: Supplementary file 5 — Normalized SPR source data. [file 41589_2025_2083_MOESM5_ESM.zip › fig3_site2_spr_normalized.csv]

	concentration (uM)	3.1 mota	3.2 mota	3.3 mota	3.5 mota
Run 1; Ch 2; Fc 2-1; Cy 4; RSVM 3.1; Conc 10 µM
Run 1; Ch 2; Fc 2-1; Cy 5; RSVM 3.1; Conc 3.33 µM	3.330	1.000	1.000	1.000	1.000
Run 1; Ch 2; Fc 2-1; Cy 6; RSVM 3.1; Conc 1.11 µM	1.110	0.966	1.033	0.887	1.021
Run 1; Ch 2; Fc 2-1; Cy 7; RSVM 3.1; Conc 0.37 µM	0.370	0.915	1.116	0.809	0.943
Run 1; Ch 2; Fc 2-1; Cy 8; RSVM 3.1; Conc 0.12 µM	0.120	0.854	1.080	0.715	0.840
Run 1; Ch 2; Fc 2-1; Cy 9; RSVM 3.1; Conc 0.04 µM	0.040	0.764	0.955	0.585	0.703
Run 1; Ch 2; Fc 2-1; Cy 10; RSVM 3.1; Conc 0.01 µM	0.013	0.629	0.723	0.405	0.482
Run 1; Ch 2; Fc 2-1; Cy 11; RSVM 3.1; Conc 0.004 µM	0.004	0.587	0.499	0.174	0.324
Run 1; Ch 2; Fc 2-1; Cy 12; RSVM 3.1; Conc 0.0015 µM	0.002	0.479	0.222	-0.007
Run 1; Ch 2; Fc 2-1; Cy 13; RSVM 3.1; Conc 0.005 µM	0.001	0.191	0.034	-0.099	0.158
Run 1; Ch 2; Fc 2-1; Cy 14; RSVM 3.1; Conc 0.00016 µM	1.600e-004	0.000	0.000	0.000	0.000
