# Supplementary material for: Accurate single-domain scaffolding of three nonoverlapping protein epitopes using deep learning
Source: Nat Chem Biol. 2025 Dec 5;22(4):604–11. doi: 10.1038/s41589-025-02083-z (PMC13038408; doi:10.1038/s41589-025-02083-z)
Supplement: Supplementary file 5 — Normalized SPR source data. [file 41589_2025_2083_MOESM5_ESM.zip › fig3_site4_spr_normalized.csv]

	concentration (uM)	3.1 101f	3.2 101f	3.3 r101f	3.5 101f
Run 1; Ch 1; Fc 2-1; Cy 4; RSVM 3.1; Conc 10 µM	10.000	1.000	1.000	1.000	1.000
Run 1; Ch 1; Fc 2-1; Cy 5; RSVM 3.1; Conc 3.33 µM	3.330	0.869	0.801	0.847	0.744
Run 1; Ch 1; Fc 2-1; Cy 6; RSVM 3.1; Conc 1.11 µM	1.110	0.725	0.703	0.707	0.620
Run 1; Ch 1; Fc 2-1; Cy 7; RSVM 3.1; Conc 0.37 µM	0.370	0.534	0.604	0.564	0.412
Run 1; Ch 1; Fc 2-1; Cy 8; RSVM 3.1; Conc 0.12 µM	0.120	0.323	0.481	0.375	0.192
Run 1; Ch 1; Fc 2-1; Cy 9; RSVM 3.1; Conc 0.04 µM	0.040	0.164	0.326	0.193	0.053
Run 1; Ch 1; Fc 2-1; Cy 10; RSVM 3.1; Conc 0.01 µM	0.013	0.099	0.184	0.069	-0.010
Run 1; Ch 1; Fc 2-1; Cy 11; RSVM 3.1; Conc 0.004 µM	0.004	0.174	0.100	0.014	-0.024
Run 1; Ch 1; Fc 2-1; Cy 12; RSVM 3.1; Conc 0.0015 µM	0.002	0.121	0.031	-0.005	0.022
Run 1; Ch 1; Fc 2-1; Cy 13; RSVM 3.1; Conc 0.005 µM	0.001	0.022	0.008	-0.040	-0.011
Run 1; Ch 1; Fc 2-1; Cy 14; RSVM 3.1; Conc 0.00016 µM	1.600e-004	0.000	0.000	0.000	0.000
