# Supplementary material for: Accurate single-domain scaffolding of three nonoverlapping protein epitopes using deep learning
Source: Nat Chem Biol. 2025 Dec 5;22(4):604–11. doi: 10.1038/s41589-025-02083-z (PMC13038408; doi:10.1038/s41589-025-02083-z)
Supplement: Supplementary file 5 — Normalized SPR source data. [file 41589_2025_2083_MOESM5_ESM.zip › fig3_site5_spr_normalized.csv]

	concentration (uM)	3.1 rsv90	3.2 rsv90	3.3 rsv90	3.5 rsv90
Run 1; Ch 3; Fc 2-1; Cy 4; RSVM 3.1; Conc 10 µM	10.000	1.000	1.000	1.000	1.000
Run 1; Ch 3; Fc 2-1; Cy 5; RSVM 3.1; Conc 3.33 µM	3.330	0.291	0.288	0.488	0.265
Run 1; Ch 3; Fc 2-1; Cy 6; RSVM 3.1; Conc 1.11 µM	1.110	0.041	0.061	0.208	0.031
Run 1; Ch 3; Fc 2-1; Cy 7; RSVM 3.1; Conc 0.37 µM	0.370	-0.015	0.008	0.095	-0.028
Run 1; Ch 3; Fc 2-1; Cy 8; RSVM 3.1; Conc 0.12 µM	0.120	0.001	0.007	0.053	-0.043
Run 1; Ch 3; Fc 2-1; Cy 9; RSVM 3.1; Conc 0.04 µM	0.040	-0.045	0.004	0.009	-0.060
Run 1; Ch 3; Fc 2-1; Cy 10; RSVM 3.1; Conc 0.01 µM	0.013	-0.125	-0.066	0.009	-0.063
Run 1; Ch 3; Fc 2-1; Cy 11; RSVM 3.1; Conc 0.004 µM	0.004	-0.123	-0.083	0.054	-0.068
Run 1; Ch 3; Fc 2-1; Cy 12; RSVM 3.1; Conc 0.0015 µM	0.002	-0.121	-0.032	0.014	-0.061
Run 1; Ch 3; Fc 2-1; Cy 13; RSVM 3.1; Conc 0.005 µM	0.001	-0.079	-0.002	-0.001	-0.061
Run 1; Ch 3; Fc 2-1; Cy 14; RSVM 3.1; Conc 0.00016 µM	1.600e-004	0.000	0.000	0.000	0.000
