# Supplementary material for: Accurate single-domain scaffolding of three nonoverlapping protein epitopes using deep learning
Source: Nat Chem Biol. 2025 Dec 5;22(4):604–11. doi: 10.1038/s41589-025-02083-z (PMC13038408; doi:10.1038/s41589-025-02083-z)
Supplement: Supplementary file 6 — ELISA data and neutralization plot. [file 41589_2025_2083_MOESM6_ESM.zip]

Archive with 12 entries (12 files):
- Figure4e_neutralization.csv
- __MACOSX/._Figure4e_neutralization.csv
- Figure4F_elisa.csv
- __MACOSX/._Figure4F_elisa.csv
- Figure1B_spr.csv
- __MACOSX/._Figure1B_spr.csv
- Figure4D_elisa.csv
- __MACOSX/._Figure4D_elisa.csv
- Figure4C_elisa.csv
- __MACOSX/._Figure4C_elisa.csv
- Figure4B_elisa.csv
- __MACOSX/._Figure4B_elisa.csv
