# Supplementary material for: Accurate single-domain scaffolding of three nonoverlapping protein epitopes using deep learning
Source: Nat Chem Biol. 2025 Dec 5;22(4):604–11. doi: 10.1038/s41589-025-02083-z (PMC13038408; doi:10.1038/s41589-025-02083-z)
Supplement: Supplementary file 6 — ELISA data and neutralization plot. [file 41589_2025_2083_MOESM6_ESM.zip › Figure4e_neutralization.csv]

RSVF	RSVF	RSVF	RSVF-multi-1	RSVF-multi-1	RSVF-multi-1
35144.6224302622	17169.8113702670	21258.3701945127	1124.645153086530	551.181083392193	790.148209760811
