# Supplementary material for: Accurate single-domain scaffolding of three nonoverlapping protein epitopes using deep learning
Source: Nat Chem Biol. 2025 Dec 5;22(4):604–11. doi: 10.1038/s41589-025-02083-z (PMC13038408; doi:10.1038/s41589-025-02083-z)
Supplement: Supplementary file 6 — ELISA data and neutralization plot. [file 41589_2025_2083_MOESM6_ESM.zip › Figure4F_elisa.csv]

Site-V RSVF + RSVF-multi-1	Site-V RSVF + RSVF-multi-1	Site-V RSVF + RSVF-multi-1	Site-V RSVF + RSVF-multi-1	Site-V RSVF + RSVF-multi-1	Site-V RSVF + RSVF-multi-3	Site-V RSVF + RSVF-multi-3	Site-V RSVF + RSVF-multi-3	Site-V RSVF + RSVF-multi-3	Site-V RSVF + RSVF-multi-3	Site-II RSVF + RSVF-multi-1	Site-II RSVF + RSVF-multi-1	Site-II RSVF + RSVF-multi-1	Site-II RSVF + RSVF-multi-1	Site-II RSVF + RSVF-multi-1	Site-II RSVF + RSVF-multi-3	Site-II RSVF + RSVF-multi-3	Site-II RSVF + RSVF-multi-3	Site-II RSVF + RSVF-multi-3	Site-II RSVF + RSVF-multi-3	Site-IV RSVF + RSVF-multi-1	Site-IV RSVF + RSVF-multi-1	Site-IV RSVF + RSVF-multi-1	Site-IV RSVF + RSVF-multi-1	Site-IV RSVF + RSVF-multi-1	Site-IV RSVF + RSVF-multi-3	Site-IV RSVF + RSVF-multi-3	Site-IV RSVF + RSVF-multi-3	Site-IV RSVF + RSVF-multi-3	Site-IV RSVF + RSVF-multi-3	Site-II RSVF primed	Site-II RSVF primed	Site-II RSVF primed	Site-II RSVF primed	Site-II RSVF primed	Site-IV RSVF primed	Site-IV RSVF primed	Site-IV RSVF primed	Site-IV RSVF primed	Site-IV RSVF primed	RSVF primed	RSVF primed	RSVF primed	RSVF primed	RSVF primed	Site-V RSVF primed	Site-V RSVF primed	Site-V RSVF primed	Site-V RSVF primed	Site-V RSVF primed
891	99	99	99	99	99	99	99	99	99	216513	24057	72171	72171	216513	8019	216513	72171	72171	72171	8019	891	297	99	99	297	297	297	99	99	216513	72171	72171	24057	24057	297	99	297	33	33	1948617	1948617	1948617	649539	1948617	33	99	33	33	33
[truncated: 55 more columns]
