# Supplementary material for: Accurate single-domain scaffolding of three nonoverlapping protein epitopes using deep learning
Source: Nat Chem Biol. 2025 Dec 5;22(4):604–11. doi: 10.1038/s41589-025-02083-z (PMC13038408; doi:10.1038/s41589-025-02083-z)
Supplement: Supplementary file 6 — ELISA data and neutralization plot. [file 41589_2025_2083_MOESM6_ESM.zip › Figure1B_spr.csv]

Concentration(uM)	1H6	1L4	2H6	2H7
0.00488000000000	79.8893	66.6018	19.0709	33.4815
0.00976000000000	148.2000	130.5397	34.0775	64.2408
0.01950000000000	276.4845	256.5813	59.8289	120.0800
0.03900000000000	477.6868	477.4372	98.5114	220.6465
0.07810000000000	727.4857	800.6584	143.1623	375.3622
0.15625000000000	927.3084	1148.0980	189.1367	600.9365
0.31250000000000	1050.6840	1436.4020	231.6066	868.8640
0.62500000000000	1121.8300	1641.6050	267.0307	1106.3320
1.25000000000000	1159.8360	1766.2500	291.2761	1254.0130
2.50000000000000	1172.3650	1816.5840	311.1900	1311.6450
5.00000000000000	1171.4210	1815.6590	324.8810	1289.1770
