# Supplementary material for: Accurate single-domain scaffolding of three nonoverlapping protein epitopes using deep learning
Source: Nat Chem Biol. 2025 Dec 5;22(4):604–11. doi: 10.1038/s41589-025-02083-z (PMC13038408; doi:10.1038/s41589-025-02083-z)
Supplement: Supplementary file 6 — ELISA data and neutralization plot. [file 41589_2025_2083_MOESM6_ESM.zip › Figure4D_elisa.csv]

Site-V RSVF-multi-1	Site-V RSVF-multi-1	Site-V RSVF-multi-1	Site-V RSVF-multi-1	Site-V RSVF-multi-1	Site-V RSVF-multi-3	Site-V RSVF-multi-3	Site-V RSVF-multi-3	Site-V RSVF-multi-3	Site-V RSVF-multi-3	Site-II RSVF-multi-3	Site-II RSVF-multi-3	Site-II RSVF-multi-3	Site-II RSVF-multi-3	Site-II RSVF-multi-3	Site-IV RSVF-multi-1	Site-IV RSVF-multi-1	Site-IV RSVF-multi-1	Site-IV RSVF-multi-1	Site-IV RSVF-multi-1	Site-IV RSVF-multi-3	Site-IV RSVF-multi-3	Site-IV RSVF-multi-3	Site-IV RSVF-multi-3	Site-IV RSVF-multi-3	Site-II RSVF	Site-II RSVF	Site-II RSVF	Site-II RSVF	Site-II RSVF	Site-IV RSVF	Site-IV RSVF	Site-IV RSVF	Site-IV RSVF	Site-IV RSVF	RSVF	RSVF	RSVF	RSVF	RSVF	Site-V RSVF	Site-V RSVF	Site-V RSVF	Site-V RSVF	Site-V RSVF	RSVF-multi-1	RSVF-multi-1	RSVF-multi-1	RSVF-multi-1	RSVF-multi-1
2673	72171	2673	891	24057	2673	2673	2673	99	8019	72171	891	99	8019	24057	891	72171	297	2673	8019	8019	891	8019	891	99	72171	8019	8019	8019	2673	297	99	33	33	33	1948617	1948617	1948617	649539	1948617	33	99	33	33	33	1948617	1948617	1948617	649539	1948617
[truncated: 10 more columns]
