# Supplementary material for: Accurate single-domain scaffolding of three nonoverlapping protein epitopes using deep learning
Source: Nat Chem Biol. 2025 Dec 5;22(4):604–11. doi: 10.1038/s41589-025-02083-z (PMC13038408; doi:10.1038/s41589-025-02083-z)
Supplement: Supplementary file 6 — ELISA data and neutralization plot. [file 41589_2025_2083_MOESM6_ESM.zip › Figure4C_elisa.csv]

RSVF + RSVF-multi-1	RSVF + RSVF-multi-1	RSVF + RSVF-multi-1	RSVF + RSVF-multi-1	RSVF + RSVF-multi-1	RSVF-multi-1	RSVF-multi-1	RSVF-multi-1	RSVF-multi-1	RSVF-multi-1	RSVF + RSVF-multi-3	RSVF + RSVF-multi-3	RSVF + RSVF-multi-3	RSVF + RSVF-multi-3	RSVF + RSVF-multi-3	RSVF-multi-3	RSVF-multi-3	RSVF-multi-3	RSVF-multi-3	RSVF-multi-3	RSVF + RSVFV-1	RSVF + RSVFV-1	RSVF + RSVFV-1	RSVF + RSVFV-1	RSVF + RSVFV-1	RSVFV-1	RSVFV-1	RSVFV-1	RSVFV-1	RSVFV-1	rsvfv vs E redo	rsvfv vs E redo	rsvfv vs E redo	rsvfv vs E redo	rsvfv vs E redo	D self redo	D self redo	D self redo	D self redo	D self redo	E self redo	E self redo	E self redo	E self redo	E self redo
649539	1948617	1948617	649539	1948617.0000000	649539	5845851	1948617	1948617	1948617	5845851	1948617	649539	1948617	649539	1948617	5845851	1948617	1948617	1948617	649539	216513	216513	216513	649539	216513	216513	216513	216513	649539	5.3e+007	5.3e+007	5.3e+007	1.8e+007		216513	216513	216513	216513	649539	649539			216513	649539
