# Supplementary material for: Accurate single-domain scaffolding of three nonoverlapping protein epitopes using deep learning
Source: Nat Chem Biol. 2025 Dec 5;22(4):604–11. doi: 10.1038/s41589-025-02083-z (PMC13038408; doi:10.1038/s41589-025-02083-z)
Supplement: Supplementary file 6 — ELISA data and neutralization plot. [file 41589_2025_2083_MOESM6_ESM.zip › Figure4B_elisa.csv]

RSVF	RSVF	RSVF	RSVF	RSVF	RSVF primed	RSVF primed	RSVF primed	RSVF primed	RSVF primed	RSVF + RSVF-multi-1	RSVF + RSVF-multi-1	RSVF + RSVF-multi-1	RSVF + RSVF-multi-1	RSVF + RSVF-multi-1	RSVF + RSVF-multi-3	RSVF + RSVF-multi-3	RSVF + RSVF-multi-3	RSVF + RSVF-multi-3	RSVF + RSVF-multi-3	RSVF + RSVFV-1	RSVF + RSVFV-1	RSVF + RSVFV-1	RSVF + RSVFV-1	RSVF + RSVFV-1	RSVFV-1	RSVFV-1	RSVFV-1	RSVFV-1	RSVFV-1	RSVF-multi-1	RSVF-multi-1	RSVF-multi-1	RSVF-multi-1	RSVF-multi-1	RSVF-multi-3	RSVF-multi-3	RSVF-multi-3	RSVF-multi-3	RSVF-multi-3
1948617	1948617	1948617	649539	5845851	1948617	1948617	5845851	1948617	1948617	1948617	1948617	1948617	1948617	1948617	1948617	1948617	649539	649539	1948617	649539	649539	1948617	649539	1948617	99	99	33	33	33	72171	8019	891	297	8019	8019	891	297	8019	8019
